# Supplementary material for: Transcriptional Readthrough Interrupts Boundary Function in Drosophila
Source: Int J Mol Sci. 2023 Jul 12;24(14):11368. doi: 10.3390/ijms241411368 (PMC10379149; doi:10.3390/ijms241411368)
Supplement: Supplementary file 1 [file ijms-24-11368-s001.zip]

Archive with 1 entries (1 files):
- ijms-2459890-supplementary.pdf
